# Supplementary material for: Influence of Light Conditions on the Antibacterial Performance and Mechanism of Waterborne Fluorescent Coatings Based on Waterproof Long Afterglow Phosphors/PDMS Composites
Source: Polymers (Basel). 2023 Sep 24;15(19):3873. doi: 10.3390/polym15193873 (PMC10574996; doi:10.3390/polym15193873)
Supplement: Supplementary file 1 [file polymers-15-03873-s001.zip]

Archive with 1 entries (1 files):
- polymers-2584123-supplementary.pdf
